# Supplementary material for: Secondary Metabolites of the Marine Sponge-Derived Fungus Aspergillus subramanianii 1901NT-1.40.2 and Their Antimicrobial and Anticancer Activities
Source: Mar Drugs. 2025 Aug 30;23(9):353. doi: 10.3390/md23090353 (PMC12471299; doi:10.3390/md23090353)
Supplement: Supplementary file 1 [file marinedrugs-23-00353-s001.zip]

Archive with 1 entries (1 files):
- marinedrugs-3844360-supplementary.pdf
